# Supplementary material for: Association of the Recessive Allele vrn-D1 With Winter Frost Tolerance in Bread Wheat
Source: Front Plant Sci. 2022 Jun 6;13:879768. doi: 10.3389/fpls.2022.879768 (PMC9207342; doi:10.3389/fpls.2022.879768)
Supplement: Supplementary file 2 [file Table_1.XLSX]

## Sheet: Sheet1
	Supplementary Table 1 Allelic variation at the loci associated with vernalization and photoperiod genes identified in 110 wheat cultivars
	Number	Cultivars	Vrn-D1	Vrn-A1	Vrn-B1	Vrn-B3	Ppd-A1	Ppd-B1	Ppd-D1
	1	Aikang 58	vrn-D1	vrn-A1	vrn-B1	vrn-B3	Ppd-A1a	Ppd-B1a	Ppd-D1a
	2	Bainong 160	vrn-D1	vrn-A1	vrn-B1	vrn-B3	Ppd-A1a	Ppd-B1a	Ppd-D1a
	3	Fanmai 8	vrn-D1	vrn-A1	vrn-B1	vrn-B3	Ppd-A1a	Ppd-B1a	Ppd-D1a
	4	Fengdecunmai 1	vrn-D1	vrn-A1	vrn-B1	vrn-B3	Ppd-A1a	Ppd-B1a	Ppd-D1a
	5	Fengwu 981	vrn-D1	vrn-A1	vrn-B1	vrn-B3	Ppd-A1a	Ppd-B1a	Ppd-D1a
	6	Heng 4399	vrn-D1	vrn-A1	vrn-B1	vrn-B3	Ppd-A1a	Ppd-B1a	Ppd-D1a
	7	Henong 6049	vrn-D1	vrn-A1	vrn-B1	vrn-B3	Ppd-A1a	Ppd-B1a	Ppd-D1a
	8	Jimai 19	vrn-D1	vrn-A1	vrn-B1	vrn-B3	Ppd-A1a	Ppd-B1a	Ppd-D1a
	9	Jimai 20	vrn-D1	vrn-A1	vrn-B1	vrn-B3	Ppd-A1a	Ppd-B1a	Ppd-D1a
	10	Jimai 21	vrn-D1	vrn-A1	vrn-B1	vrn-B3	Ppd-A1a	Ppd-B1a	Ppd-D1a
	11	Jimai 22	vrn-D1	vrn-A1	vrn-B1	vrn-B3	Ppd-A1a	Ppd-B1a	Ppd-D1a
	12	Jimai 38	vrn-D1	vrn-A1	vrn-B1	vrn-B3	Ppd-A1a	Ppd-B1a	Ppd-D1a
	13	Jimai 585	vrn-D1	vrn-A1	vrn-B1	vrn-B3	Ppd-A1a	Ppd-B1a	Ppd-D1a
	14	Jinan 13	vrn-D1	vrn-A1	vrn-B1	vrn-B3	Ppd-A1a	Ppd-B1a	Ppd-D1a
	15	Jinfeng 3	vrn-D1	vrn-A1	vrn-B1	vrn-B3	Ppd-A1a	Ppd-B1a	Ppd-D1a
	16	Jing 411	vrn-D1	vrn-A1	vrn-B1	vrn-B3	Ppd-A1a	Ppd-B1a	Ppd-D1a
	17	Kaimai 18	vrn-D1	vrn-A1	vrn-B1	vrn-B3	Ppd-A1a	Ppd-B1a	Ppd-D1a
	18	Kaimai 21	vrn-D1	vrn-A1	vrn-B1	vrn-B3	Ppd-A1a	Ppd-B1a	Ppd-D1a
	19	Liangxing 66	vrn-D1	vrn-A1	vrn-B1	vrn-B3	Ppd-A1a	Ppd-B1a	Ppd-D1a
	20	Liangxing 99	vrn-D1	vrn-A1	vrn-B1	vrn-B3	Ppd-A1a	Ppd-B1a	Ppd-D1a
	21	Lumai 14	vrn-D1	vrn-A1	vrn-B1	vrn-B3	Ppd-A1a	Ppd-B1a	Ppd-D1a
	22	Lumai 15	vrn-D1	vrn-A1	vrn-B1	vrn-B3	Ppd-A1a	Ppd-B1a	Ppd-D1a
	23	Lumai 21	vrn-D1	vrn-A1	vrn-B1	vrn-B3	Ppd-A1a	Ppd-B1a	Ppd-D1a
	24	Lumai 23	vrn-D1	vrn-A1	vrn-B1	vrn-B3	Ppd-A1a	Ppd-B1a	Ppd-D1a
	25	Luohan 2	vrn-D1	vrn-A1	vrn-B1	vrn-B3	Ppd-A1a	Ppd-B1a	Ppd-D1a
	26	Luomai 4	vrn-D1	vrn-A1	vrn-B1	vrn-B3	Ppd-A1a	Ppd-B1a	Ppd-D1a
	27	Pingan 8	vrn-D1	vrn-A1	vrn-B1	vrn-B3	Ppd-A1a	Ppd-B1a	Ppd-D1a
	28	Pingmai 998	vrn-D1	vrn-A1	vrn-B1	vrn-B3	Ppd-A1a	Ppd-B1a	Ppd-D1a
	29	Shannong 20	vrn-D1	vrn-A1	vrn-B1	vrn-B3	Ppd-A1a	Ppd-B1a	Ppd-D1a
	30	Shijiazhuang 8	vrn-D1	vrn-A1	vrn-B1	vrn-B3	Ppd-A1a	Ppd-B1a	Ppd-D1a
	31	Taishan 21	vrn-D1	vrn-A1	vrn-B1	vrn-B3	Ppd-A1a	Ppd-B1a	Ppd-D1a
	32	Wanmai 38	vrn-D1	vrn-A1	vrn-B1	vrn-B3	Ppd-A1a	Ppd-B1a	Ppd-D1a
	33	Wanmai 50	vrn-D1	vrn-A1	vrn-B1	vrn-B3	Ppd-A1a	Ppd-B1a	Ppd-D1a
	34	Wanmai 52	vrn-D1	vrn-A1	vrn-B1	vrn-B3	Ppd-A1a	Ppd-B1a	Ppd-D1a
	35	Xingmai 6	vrn-D1	vrn-A1	vrn-B1	vrn-B3	Ppd-A1a	Ppd-B1a	Ppd-D1a
	36	Xinmai 9	vrn-D1	vrn-A1	vrn-B1	vrn-B3	Ppd-A1a	Ppd-B1a	Ppd-D1a
	37	Xinong 979	vrn-D1	vrn-A1	vrn-B1	vrn-B3	Ppd-A1a	Ppd-B1a	Ppd-D1a
	38	Yanfu 188	vrn-D1	vrn-A1	vrn-B1	vrn-B3	Ppd-A1a	Ppd-B1a	Ppd-D1a
	39	Yannong 19	vrn-D1	vrn-A1	vrn-B1	vrn-B3	Ppd-A1a	Ppd-B1a	Ppd-D1a
	40	Yannong 21	vrn-D1	vrn-A1	vrn-B1	vrn-B3	Ppd-A1a	Ppd-B1a	Ppd-D1a
	41	Yannong 836	vrn-D1	vrn-A1	vrn-B1	vrn-B3	Ppd-A1a	Ppd-B1a	Ppd-D1a
	42	Yanzhan 1	vrn-D1	vrn-A1	vrn-B1	vrn-B3	Ppd-A1a	Ppd-B1a	Ppd-D1a
	43	Yumai 21	vrn-D1	vrn-A1	vrn-B1	vrn-B3	Ppd-A1a	Ppd-B1a	Ppd-D1a
	44	Yumai 52	vrn-D1	vrn-A1	vrn-B1	vrn-B3	Ppd-A1a	Ppd-B1a	Ppd-D1a
	45	Yumai 70	vrn-D1	vrn-A1	vrn-B1	vrn-B3	Ppd-A1a	Ppd-B1a	Ppd-D1a
	46	Yumai 70-36	vrn-D1	vrn-A1	vrn-B1	vrn-B3	Ppd-A1a	Ppd-B1a	Ppd-D1a
	47	Yunong 202	vrn-D1	vrn-A1	vrn-B1	vrn-B3	Ppd-A1a	Ppd-B1a	Ppd-D1a
	48	Yunong 54	vrn-D1	vrn-A1	vrn-B1	vrn-B3	Ppd-A1a	Ppd-B1a	Ppd-D1a
	49	Yunong 982	vrn-D1	vrn-A1	vrn-B1	vrn-B3	Ppd-A1a	Ppd-B1a	Ppd-D1a
	50	Zhongmai 1	vrn-D1	vrn-A1	vrn-B1	vrn-B3	Ppd-A1a	Ppd-B1a	Ppd-D1a
	51	Zhongmai 2	vrn-D1	vrn-A1	vrn-B1	vrn-B3	Ppd-A1a	Ppd-B1a	Ppd-D1a
	52	Zhongmai 895	vrn-D1	vrn-A1	vrn-B1	vrn-B3	Ppd-A1a	Ppd-B1a	Ppd-D1a
	53	Zhongyu 9	vrn-D1	vrn-A1	vrn-B1	vrn-B3	Ppd-A1a	Ppd-B1a	Ppd-D1a
	54	Zhoumai 22	vrn-D1	vrn-A1	vrn-B1	vrn-B3	Ppd-A1a	Ppd-B1a	Ppd-D1a
	55	Zhoumai 24	vrn-D1	vrn-A1	vrn-B1	vrn-B3	Ppd-A1a	Ppd-B1a	Ppd-D1a
	56	Zhoumai 26	vrn-D1	vrn-A1	vrn-B1	vrn-B3	Ppd-A1a	Ppd-B1a	Ppd-D1a
	57	Zhoumai 27	vrn-D1	vrn-A1	vrn-B1	vrn-B3	Ppd-A1a	Ppd-B1a	Ppd-D1a
	58	Zhoumai 32	vrn-D1	vrn-A1	vrn-B1	vrn-B3	Ppd-A1a	Ppd-B1a	Ppd-D1a
	59	Zhouyuan 9369	vrn-D1	vrn-A1	vrn-B1	vrn-B3	Ppd-A1a	Ppd-B1a	Ppd-D1a
	60	Zhumai 4	vrn-D1	vrn-A1	vrn-B1	vrn-B3	Ppd-A1a	Ppd-B1a	Ppd-D1a
	61	04zhong36	Vrn-D1a	vrn-A1	vrn-B1	vrn-B3	Ppd-A1a	Ppd-B1a	Ppd-D1a
	62	Baomai 2	Vrn-D1a	vrn-A1	vrn-B1	vrn-B3	Ppd-A1a	Ppd-B1a	Ppd-D1a
	63	Bonong 7023	Vrn-D1a	vrn-A1	vrn-B1	vrn-B3	Ppd-A1a	Ppd-B1a	Ppd-D1a
	64	Chuanmai 22	Vrn-D1a	vrn-A1	vrn-B1	vrn-B3	Ppd-A1a	Ppd-B1a	Ppd-D1a
	65	Chuanmai 24	Vrn-D1a	vrn-A1	vrn-B1	vrn-B3	Ppd-A1a	Ppd-B1a	Ppd-D1a
	66	Chuanmai 28	Vrn-D1a	vrn-A1	vrn-B1	vrn-B3	Ppd-A1a	Ppd-B1a	Ppd-D1a
	67	Chuanmai 42	Vrn-D1a	vrn-A1	vrn-B1	vrn-B3	Ppd-A1a	Ppd-B1a	Ppd-D1a
	68	Chuanmai 46	Vrn-D1a	vrn-A1	vrn-B1	vrn-B3	Ppd-A1a	Ppd-B1a	Ppd-D1a
	69	Chuanmai 47	Vrn-D1a	vrn-A1	vrn-B1	vrn-B3	Ppd-A1a	Ppd-B1a	Ppd-D1a
	70	Chuannong 16	Vrn-D1a	vrn-A1	vrn-B1	vrn-B3	Ppd-A1a	Ppd-B1a	Ppd-D1a
	71	Fan 6	Vrn-D1a	vrn-A1	vrn-B1	vrn-B3	Ppd-A1a	Ppd-B1a	Ppd-D1a
	72	Han4564	Vrn-D1a	vrn-A1	vrn-B1	vrn-B3	Ppd-A1a	Ppd-B1a	Ppd-D1a
	73	Hanmai 13	Vrn-D1a	vrn-A1	vrn-B1	vrn-B3	Ppd-A1a	Ppd-B1a	Ppd-D1a
	74	Heng 5229	Vrn-D1a	vrn-A1	vrn-B1	vrn-B3	Ppd-A1a	Ppd-B1a	Ppd-D1a
	75	Hengguan 35	Vrn-D1a	vrn-A1	vrn-B1	vrn-B3	Ppd-A1a	Ppd-B1a	Ppd-D1a
	76	Henong 822	Vrn-D1a	vrn-A1	vrn-B1	vrn-B3	Ppd-A1a	Ppd-B1a	Ppd-D1a
	77	Huacheng 3366	Vrn-D1a	vrn-A1	vrn-B1	vrn-B3	Ppd-A1a	Ppd-B1a	Ppd-D1a
	78	Huapei 3	Vrn-D1a	vrn-A1	vrn-B1	vrn-B3	Ppd-A1a	Ppd-B1a	Ppd-D1a
	79	Jimai 30	Vrn-D1a	vrn-A1	vrn-B1	vrn-B3	Ppd-A1a	Ppd-B1a	Ppd-D1a
	80	Lankao 198	Vrn-D1a	vrn-A1	vrn-B1	vrn-B3	Ppd-A1a	Ppd-B1a	Ppd-D1a
	81	Lunxuan 66	Vrn-D1a	vrn-A1	vrn-B1	vrn-B3	Ppd-A1a	Ppd-B1a	Ppd-D1a
	82	Luomai 23	Vrn-D1a	vrn-A1	vrn-B1	vrn-B3	Ppd-A1a	Ppd-B1a	Ppd-D1a
	83	Luomai 24	Vrn-D1a	vrn-A1	vrn-B1	vrn-B3	Ppd-A1a	Ppd-B1a	Ppd-D1a
	84	Luomai 26	Vrn-D1a	vrn-A1	vrn-B1	vrn-B3	Ppd-A1a	Ppd-B1a	Ppd-D1a
	85	Luyuan 502	Vrn-D1a	vrn-A1	vrn-B1	vrn-B3	Ppd-A1a	Ppd-B1a	Ppd-D1a
	86	Machang 2	Vrn-D1a	vrn-A1	vrn-B1	vrn-B3	Ppd-A1a	Ppd-B1a	Ppd-D1a
	87	Miannong 4	Vrn-D1a	vrn-A1	vrn-B1	vrn-B3	Ppd-A1a	Ppd-B1a	Ppd-D1a
	88	Mianyang 11	Vrn-D1a	vrn-A1	vrn-B1	vrn-B3	Ppd-A1a	Ppd-B1a	Ppd-D1a
	89	Mianyang 19	Vrn-D1a	vrn-A1	vrn-B1	vrn-B3	Ppd-A1a	Ppd-B1a	Ppd-D1a
	90	Mianyang 20	Vrn-D1a	vrn-A1	vrn-B1	vrn-B3	Ppd-A1a	Ppd-B1a	Ppd-D1a
	91	Mianyang 26	Vrn-D1a	vrn-A1	vrn-B1	vrn-B3	Ppd-A1a	Ppd-B1a	Ppd-D1a
	92	Nanyang 756	Vrn-D1a	vrn-A1	vrn-B1	vrn-B3	Ppd-A1a	Ppd-B1a	Ppd-D1a
	93	Pumai 9	Vrn-D1a	vrn-A1	vrn-B1	vrn-B3	Ppd-A1a	Ppd-B1a	Ppd-D1a
	94	Shimai 12	Vrn-D1a	vrn-A1	vrn-B1	vrn-B3	Ppd-A1a	Ppd-B1a	Ppd-D1a
	95	Shimai 19	Vrn-D1a	vrn-A1	vrn-B1	vrn-B3	Ppd-A1a	Ppd-B1a	Ppd-D1a
	96	Taikong 6	Vrn-D1a	vrn-A1	vrn-B1	vrn-B3	Ppd-A1a	Ppd-B1a	Ppd-D1a
	97	Tanmai 98	Vrn-D1a	vrn-A1	vrn-B1	vrn-B3	Ppd-A1a	Ppd-B1a	Ppd-D1a
	98	Xinmai 26	Vrn-D1a	vrn-A1	vrn-B1	vrn-B3	Ppd-A1a	Ppd-B1a	Ppd-D1a
	99	Yangmai 12	Vrn-D1a	vrn-A1	vrn-B1	vrn-B3	Ppd-A1a	Ppd-B1a	Ppd-D1a
	100	Yangmai 13	Vrn-D1a	vrn-A1	vrn-B1	vrn-B3	Ppd-A1a	Ppd-B1a	Ppd-D1a
	101	Yangmai 158	Vrn-D1a	vrn-A1	vrn-B1	vrn-B3	Ppd-A1a	Ppd-B1a	Ppd-D1a
	102	Yangmai 16	Vrn-D1a	vrn-A1	vrn-B1	vrn-B3	Ppd-A1a	Ppd-B1a	Ppd-D1a
	103	Yanzhan 4110	Vrn-D1a	vrn-A1	vrn-B1	vrn-B3	Ppd-A1a	Ppd-B1a	Ppd-D1a
	104	Yumai 18	Vrn-D1a	vrn-A1	vrn-B1	vrn-B3	Ppd-A1a	Ppd-B1a	Ppd-D1a
	105	Yumai 18-99	Vrn-D1a	vrn-A1	vrn-B1	vrn-B3	Ppd-A1a	Ppd-B1a	Ppd-D1a
	106	Yumai 47	Vrn-D1a	vrn-A1	vrn-B1	vrn-B3	Ppd-A1a	Ppd-B1a	Ppd-D1a
	107	Yumai 7	Vrn-D1a	vrn-A1	vrn-B1	vrn-B3	Ppd-A1a	Ppd-B1a	Ppd-D1a
	108	Zhengmai 9962	Vrn-D1a	vrn-A1	vrn-B1	vrn-B3	Ppd-A1a	Ppd-B1a	Ppd-D1a
	109	Zhongfan 4	Vrn-D1a	vrn-A1	vrn-B1	vrn-B3	Ppd-A1a	Ppd-B1a	Ppd-D1a
	110	Zhoumai 11	Vrn-D1a	vrn-A1	vrn-B1	vrn-B3	Ppd-A1a	Ppd-B1a	Ppd-D1a
