# Supplementary material for: Association of the Recessive Allele vrn-D1 With Winter Frost Tolerance in Bread Wheat
Source: Front Plant Sci. 2022 Jun 6;13:879768. doi: 10.3389/fpls.2022.879768 (PMC9207342; doi:10.3389/fpls.2022.879768)
Supplement: Supplementary file 3 [file Table_2.XLSX]

## Sheet: Sheet1
	Supplementary Table 2 Sequences of primers used for expression analysis
	Gene	Primer sequence	Reference
	Vrn-D1	F: CAAGATCAGACTCAGCCTCAAACA	Zhang et al. (2012)
		R: TAGCAACCGCAACATACACCAGA
	WCBF12	F: AGTGGGTGTGCGAGGTGCG	Motomura et al. (2013)
		R: GTCGGCGAAGTTGAGGCAG
	Wcs120	F: TTCACGGACAACAGTGTG	Ganeshan et al. (2008)
		R: CTGCGTCTGTCTCTTGGATAAG
	Wcor410	F: CCTCCTCGGCAACCTCCTC	Ganeshan et al. (2008)
		R: TCTTGACCTCGGGCTCTTCC
	Actin	F: GGCTGGTTTTGCTGGTGACGAT	Motomura et al. (2013)
		R: AATGAAGGAAGGCTGGAAGA
