# Supplementary material for: Association of the Recessive Allele vrn-D1 With Winter Frost Tolerance in Bread Wheat
Source: Front Plant Sci. 2022 Jun 6;13:879768. doi: 10.3389/fpls.2022.879768 (PMC9207342; doi:10.3389/fpls.2022.879768)
Supplement: Supplementary file 4 [file Table_3.XLSX]

## Sheet: Sheet1
	Supplementary Table 3 The detailed information of functional markers used in this study
	Locus	Primer sequence	Allele	Fragment length	Annealing temperature
	Plant height
	Rht-B1	BF: GGTAGGGAGGCGAGAGGCGAG	Rht-B1a	237 bp	64°C
		WR1: CATCCCCATGGCCATCTCGAGCTG
		BF: GGTAGGGAGGCGAGAGGCGAG	Rht-B1b	237 bp	64°C
		MR1: CATCCCCATGGCCATCTCGAGCTA
	Rht-D1	DF2: GGCAAGCAAAAGCTTCGCG	Rht-D1a	264 bp	63°C
		WR2: GGCCATCTCGAGCTGCAC
		DF: CGCGCAATTATTGGCCAGAGATAG	Rht-D1b	254 bp	63°C
		MR2: CCCCATGGCCATCTCGAGCTGCTA
	Vernalization response genes
	Vrn-A1	VRN1AF: GAAAGGAAAAATTCTGCTCG	Vrn-A1a	965+876 bp	50°C
		VRN1-INT1R: GCAGGAAATCGAAATCGAAG	Vrn-A1b	714 bp
			Vrn-A1c	734 bp
			Vrn-A1	734 bp
		Intr1/C/F: GCACTCCTAACCCACTAACC	vrn-A1	1068 bp	56°C
		Intr1/AB/R: TCATCCATCATCAAGGCAAA
	Vrn-B1	Intr1/B/F: CAAGTGGAACGGTTAGGACA	Vrn-B1	709/673 bp	58°C
		Intr1/B/R3: CTCATGCCAAAAATTGAAGATGA
		Intr1/B/F: CAAGTGGAACGGTTAGGACA	vrn-B1	1149 bp	56°C
		Intr1/B/R4: CAAATGAAAAGGAATGAGAGCA
	Vrn-D1	NID/F: CTTAGAATCGATGGGGGAGTTA	Vrn-D1	916 bp	57°C
		NID/R1: TTCTTTGCCACCTTGTACGT
		NID/F: CTTAGAATCGATGGGGGAGTTA	vrn-D1	775 bp	57°C
		NID/R2: TATGGAAGCAGGCAGAAATGGA
		VRN1DF: CGACCCGGGCGGCACGAGTG	Vrn-D1a	612 bp	60°C
		VRN1-SNP161CR: AGGATGGCCAGGCCAAAACG
		VRN1DF: CGACCCGGGCGGCACGAGTG	Vrn-D1b	612 bp	60°C
		VRN-SNP161AR: AGGATGGCCAGGCCAAAACT
	Vrn-B3	VRN4-B-INS-F: CATAATGCCAAGCCGGTGAGTAC	Vrn-B3	1200 bp	57°C
		VRN4-B-INS-R: ATGTCTGCCAATTAGCTAGC
		VRN4-BNOINS-F: ATGCTTTCGCTTGCCATCC	vrn-B3	1140 bp	57°C
		VRN4-BNOINS-R: CTATCCCTACCGGCCATTAG
	Photoperiod response genes
	Ppd-A1	TaPpd-A1prodelF: CGTACTCCCTCCGTTTCTTT	Ppd-A1a	338 bp	57°C
		TaPpd-A1prodelR3: AATTTACGGGGACCAAATACC
		TaPpd-A1prodelF: CGTACTCCCTCCGTTTCTTT	Ppd-A1b	229 bp
		TaPpd-A1prodelR2: GTTGGGGTCGTTTGGTGGTG
	Ppd-B1	TaPpd-B1proF1: ACACTAGGGCTGGTCGAAGA	Ppd-B1a	1600 bp	64°C
		TaPpd-B1int1R1: CCGAGCCAGTGCAAATTAAC	Ppd-B1b	1292 bp
	Ppd-D1	Ppd-D1_F: ACGCCTCCCACTACACTG	Ppd-D1a	288 bp	54°C
		Ppd-D1_R2: CACTGGTGGTAGCTGAGATT
		Ppd-D1_F: ACGCCTCCCACTACACTG	Ppd-D1b	414 bp	54°C
		Ppd-D1_R1: GTTGGTTCAAACAGAGAGC
		F: AGGTCCTTACTCATACTCAATCTCA	Ppd-D1c	2612 bp	61°C
		R: CTCCCATTGTTGGTGTTGTTA
		F: GTGTCCTTTGCGAATCCTT	Ppd-D1d	179/184 bp	55°C
		R: TTGGAGCCTTGCTTCATCT
