# Supplementary material for: Association of the Recessive Allele vrn-D1 With Winter Frost Tolerance in Bread Wheat
Source: Front Plant Sci. 2022 Jun 6;13:879768. doi: 10.3389/fpls.2022.879768 (PMC9207342; doi:10.3389/fpls.2022.879768)
Supplement: Supplementary file 5 [file Table_4.XLSX]

## Sheet: Sheet1
	Supplementary Table 4 Effect of vernalization treatment on the number of days to reach the double ridge (DR) stage and response to vernalization for Lunxuan 103 and its two parents
	Vernalization treatment (d)	Double ridge stage (d)				Response to vernalization (d)
		Shimai 12	Lunxun 103	Shijiazhuang 8		Shimai 12	Lunxun 103	Shijiazhuang 8
	0	40	88	95
	42	14	16	19		26	72	76
