# Supplementary material for: Association of the Recessive Allele vrn-D1 With Winter Frost Tolerance in Bread Wheat
Source: Front Plant Sci. 2022 Jun 6;13:879768. doi: 10.3389/fpls.2022.879768 (PMC9207342; doi:10.3389/fpls.2022.879768)
Supplement: Supplementary file 6 [file Table_5.XLSX]

## Sheet: Sheet1
	Supplementary Table 5 The relative genetic contribution ratio of two parents to Lunxuan 103
	Chromosome	Shimai 12	Shijiazhuang 8
	Genome A	52.1	47.9
	1A	49.6	50.4
	2A	49.2	50.8
	3A	55.4	44.6
	4A	56.7	43.3
	5A	56.6	43.4
	6A	47.1	52.9
	7A	49.8	50.2
	Genome B	54.3	45.7
	1B	50.6	49.4
	2B	49.9	50.1
	3B	50.8	49.2
	4B	54.2	45.8
	5B	56.9	43.1
	6B	60	40
	7B	57.9	42.1
	Genome D	51.5	48.5
	1D	54.7	45.3
	2D	55.5	44.5
	3D	43.8	56.2
	4D	49.6	50.4
	5D	56.9	43.1
	6D	49	51
	7D	51	49
	Mean	52.7	47.3
