# Supplementary material for: Association of the Recessive Allele vrn-D1 With Winter Frost Tolerance in Bread Wheat
Source: Front Plant Sci. 2022 Jun 6;13:879768. doi: 10.3389/fpls.2022.879768 (PMC9207342; doi:10.3389/fpls.2022.879768)
Supplement: Supplementary file 8 [file Table_7.XLSX]

## Sheet: Sheet1
	Supplementary Table 7 Gene Ontology of special SNPs to Lunxuan 103
	Proeset_id	Chromosome	Physical position	GeneID
	AX-108893431	chr1A	482249344	TraesCS1A02G284700
	AX-109968969	chr1A	498141241	TraesCS1A02G305700
	AX-109444973	chr2B	9724391	TraesCS2B02G020300
	AX-109377141	chr2B	682854082	TraesCS2B02G485600
	AX-109352812	chr2B	683045117	TraesCS2B02G486100
	AX-89589127	chr2B	696375979	TraesCS2B02G501300
	AX-110359903	chr2B	698216933	TraesCS2B02G504000
	AX-110373062	chr2B	703849501	TraesCS2B02G506900
	AX-109074688	chr2B	712001089	TraesCS2B02G517000
	AX-110604208	chr2B	712772147	TraesCS2B02G517900
	AX-109959683	chr2B	712958829	TraesCS2B02G518400
	AX-108980566	chr2B	714127900	TraesCS2B02G519200
	AX-109906383	chr2B	719970688	TraesCS2B02G525900
	AX-111602325	chr2B	758555471	TraesCS2B02G567500
	AX-109459643	chr2B	758593122	TraesCS2B02G567600
	AX-109365636	chr2B	758808487	TraesCS2B02G567900
	AX-109271530	chr2B	760929469	TraesCS2B02G570300
	AX-109815879	chr2B	760991576	TraesCS2B02G570600
	AX-108758148	chr2B	764074058	TraesCS2B02G574800
	AX-111643885	chr2B	764913154	TraesCS2B02G575600
	AX-111181035	chr2B	772027692	TraesCS2B02G585100
	AX-108867152	chr2D	595212846	TraesCS2D02G500800
	AX-94589328	chr2D	624095251	TraesCS2D02G547900
	AX-95652068	chr3A	45603568	TraesCS3A02G073400
	AX-110364914	chr3A	45933021	TraesCS3A02G073600
	AX-108814864	chr3A	46459334	TraesCS3A02G074200
	AX-108940763	chr3A	46717799	TraesCS3A02G074800
	AX-109067326	chr3A	714155573	TraesCS3A02G484300
	AX-112290165	chr3A	739121393	TraesCS3A02G523600
	AX-109523942	chr3A	749847989	TraesCS3A02G538700
	AX-110101772	chr3D	566486214	TraesCS3D02G462100
	AX-108883716	chr3D	600155624	TraesCS3D02G516300
	AX-111070267	chr3D	602801802	TraesCS3D02G520400
	AX-110454890	chr3D	603223040	TraesCS3D02G521500
	AX-110567532	chr3D	603268037	TraesCS3D02G521600
	AX-111699435	chr3D	603374517	TraesCS3D02G521800
	AX-94541936	chr3D	603408824	TraesCS3D02G521900
	AX-94894879	chr3D	603414464	TraesCS3D02G522000
	AX-108765097	chr3D	603436027	TraesCS3D02G522200
	AX-108956520	chr3D	603962989	TraesCS3D02G523100
	AX-89645710	chr3D	604122804	TraesCS3D02G523400
	AX-109704110	chr3D	604136056	TraesCS3D02G523500
	AX-110062575	chr3D	604288148	TraesCS3D02G523800
	AX-95164655	chr3D	604304034	TraesCS3D02G524000
	AX-110492007	chr3D	604372283	TraesCS3D02G524500
	AX-109527612	chr3D	604399434	TraesCS3D02G524600
	AX-94486074	chr3D	604448362	TraesCS3D02G524700
	AX-110997964	chr3D	604530669	TraesCS3D02G524900
	AX-111125474	chr3D	604671510	TraesCS3D02G525200
	AX-109277576	chr3D	604687593	TraesCS3D02G525300
	AX-89464668	chr4B	13299856	TraesCS4B02G018400
	AX-111694282	chr4B	14013166	TraesCS4B02G019400
	AX-108927348	chr4D	2110641	TraesCS4D02G004700
	AX-111564466	chr4D	3598278	TraesCS4D02G007000
	AX-110378783	chr4D	3600292	TraesCS4D02G007100
	AX-109007278	chr4D	3611211	TraesCS4D02G007200
	AX-109894352	chr4D	3693640	TraesCS4D02G007300
	AX-94740564	chr4D	75228746	TraesCS4D02G098400
	AX-108726608	chr4D	98066048	TraesCS4D02G117600
	AX-108781235	chr4D	426851479	TraesCS4D02G257200
	AX-109555473	chr5A	51686165	TraesCS5A02G055000
	AX-109830349	chr5A	56318112	TraesCS5A02G058100
	AX-109830488	chr5A	63380699	TraesCS5A02G060400
	AX-109320550	chr5A	67469564	TraesCS5A02G062500
	AX-109284888	chr5A	68545999	TraesCS5A02G062900
	AX-110957422	chr5A	69103216	TraesCS5A02G063800
	AX-108871303	chr5A	69999789	TraesCS5A02G064600
	AX-111071864	chr5A	71398743	TraesCS5A02G065500
	AX-111058119	chr5A	74948600	TraesCS5A02G067600
	AX-109541761	chr5A	87419325	TraesCS5A02G074300
	AX-110921043	chr5A	91124958	TraesCS5A02G075900
	AX-108754211	chr5A	100710789	TraesCS5A02G080400
	AX-109493127	chr5A	102840092	TraesCS5A02G080700
	AX-111612666	chr5A	104622356	TraesCS5A02G081400
	AX-109308826	chr5A	109941034	TraesCS5A02G084000
	AX-109896891	chr5A	126917452	TraesCS5A02G091900
	AX-110981511	chr5A	381370434	TraesCS5A02G181800
	AX-109873219	chr5A	382071217	TraesCS5A02G182200
	AX-109343369	chr5A	382337284	TraesCS5A02G182800
	AX-109329647	chr5A	382764200	TraesCS5A02G183200
	AX-111463331	chr5A	549576304	TraesCS5A02G347200
	AX-111010669	chr5A	550643197	TraesCS5A02G347600
	AX-108932356	chr5D	27261491	TraesCS5D02G028900
	AX-94990696	chr5D	89999702	TraesCS5D02G085200
	AX-110369521	chr5D	347276902	TraesCS5D02G239000
	AX-109281496	chr7A	10908600	TraesCS7A02G027300
	AX-111706703	chr7A	20909285	TraesCS7A02G046000
	AX-109527138	chr7A	47503512	TraesCS7A02G082300
	AX-111473783	chr7A	47557196	TraesCS7A02G082400
	AX-109293629	chr7A	52682466	TraesCS7A02G087800
	AX-110916893	chr7B	34516988	TraesCS7B02G035400
	AX-110571203	chr7B	34612295	TraesCS7B02G035500
	AX-108958271	chr7B	34667452	TraesCS7B02G035700
	AX-110942025	chr7B	43877563	TraesCS7B02G044100
	AX-108768449	chr7B	51062836	TraesCS7B02G050000
	AX-108823469	chr7B	62655830	TraesCS7B02G059800
	AX-109454649	chr7B	62662001	TraesCS7B02G059900
	AX-109002630	chr7B	63170424	TraesCS7B02G060400
	AX-110640308	chr7B	63856404	TraesCS7B02G061200
	AX-108762687	chr7B	87137825	TraesCS7B02G077600
	AX-110034499	chr7D	18385349	TraesCS7D02G035800
	AX-110545825	chr7D	89532591	TraesCS7D02G140100
	AX-89366204	chr7D	90624522	TraesCS7D02G142200
	AX-111597215	chr7D	90634478	TraesCS7D02G142300
	AX-89713293	chr7D	100648226	TraesCS7D02G151500
	AX-110963349	chr7D	101580472	TraesCS7D02G153200
	AX-111536946	chr7D	101734218	TraesCS7D02G153700
	AX-110021286	chr7D	102976596	TraesCS7D02G155000
	AX-111121434	chr7D	103331846	TraesCS7D02G155400
	AX-110544521	chr7D	104130503	TraesCS7D02G155600
	AX-110447355	chr7D	104135751	TraesCS7D02G155700
	AX-112288526	chr7D	104212089	TraesCS7D02G155800
	AX-108839982	chr7D	104225205	TraesCS7D02G155900
	AX-110418373	chr7D	104749158	TraesCS7D02G157000
	AX-89742838	chr7D	199413838	TraesCS7D02G236300
	AX-111063955	chr7D	285232174	TraesCS7D02G282100
	AX-110527496	chr7D	285685150	TraesCS7D02G282300
	AX-109837143	chr7D	313712104	TraesCS7D02G287600
	AX-109272506	chr7D	386727016	TraesCS7D02G305200
	AX-86177645	chr7D	391576285	TraesCS7D02G308800
	AX-110474669	chr7D	392634823	TraesCS7D02G309300
	AX-110082013	chr7D	401542892	TraesCS7D02G315400
